# Supplementary material for: Transitioning the Molecular Tumor Board from Proof of Concept to Clinical Routine: A German Single-Center Analysis
Source: Cancers (Basel). 2021 Mar 8;13(5):1151. doi: 10.3390/cancers13051151 (PMC7962829; doi:10.3390/cancers13051151)
Supplement: Supplementary file 1 [file cancers-13-01151-s001.zip]

Archive with 3 entries (3 files):
- cancers-1093023-supplementary.pdf
- Supplementary_Data_1.xlsx
- Supplementary_Data_2.xlsx
